# Supplementary material for: Antimicrobial and antibiofilm activity of a novel bacteriophage endolysin (LysSW21) against methicillin-resistant Staphylococcus aureus
Source: BMC Microbiol. 2026 Apr 16;26:507. doi: 10.1186/s12866-026-04916-w (PMC13214339; doi:10.1186/s12866-026-04916-w)
Supplement: Supplementary file 2 — Supplementary Material 2. [file 12866_2026_4916_MOESM2_ESM.csv]

Supplemental Material: [NCBI resulted in the identification of 63 known Staphylococcus phage endolysins]
Description	Scientific Name	Max Score	Total Score	Query Cover	E value	Per. ident	Acc. Len	Accession
lysin [Staphylococcus phage vB_SauR_SW21]	Staphylococcus phage vB_SauR_SW21	519	519	100%	0	100	249	WPF65099.1
endolysin [Staphylococcus phage Huma]	Staphylococcus phage Huma	511	511	100%	0	97.99	249	WDS60848.1
endolysin [Staphylococcus phage vB_SauP_ASUmrsa123]	Staphylococcus phage vB_SauP_ASUmrsa123	184	184	36%	8.00E-56	97.78	92	WLJ72268.1
endolysin [Staphylococcus phage vB_Sau-F2]	Staphylococcus phage vB_Sau-F2	473	473	93%	1.00E-167	97.41	236	XCO46303.1
lysin [Staphylococcus phage vB_SauP_PSK]	Staphylococcus phage vB_SauP_PSK	495	495	100%	4.00E-176	94.38	249	XDR06074.1
lysin N-acetylmuramoyl-L-alanine amidase [Staphylococcus phage vB_SauR_SW25]	Staphylococcus phage vB_SauR_SW25	492	492	100%	6.00E-175	93.57	249	WVH10356.1
endolysin [Staphylococcus phage CSA13]	Staphylococcus phage CSA13	486	486	100%	2.00E-172	93.57	249	YP_009819985.1
endolysin [Staphylococcus phage PSa3]	Staphylococcus phage PSa3	489	489	100%	1.00E-173	93.17	249	YP_009792349.1
endolysin [Staphylococcus phage Pabna]	Staphylococcus phage Pabna	485	485	100%	2.00E-172	92.37	249	YP_009816550.1
endolysin [Staphylococcus phage vB_SA_STAP152]	Staphylococcus phage vB_SA_STAP152	485	485	100%	3.00E-172	92.37	249	WNM64254.1
endolysin [Staphylococcus phage vB_SauP_EBHT]	Staphylococcus phage vB_SauP_EBHT	480	480	100%	3.00E-170	91.97	249	YP_010113618.1
endolysin [Staphylococcus phage GRCS]	Staphylococcus phage GRCS	478	478	100%	2.00E-169	91.6	250	YP_009004305.1
Chain A, Endolysin [Staphylococcus phage GRCS]	Staphylococcus phage GRCS	478	478	100%	2.00E-169	91.6	256	8XYF_A
lysin [Staphylococcus phage 351Saur083PP]	Staphylococcus phage 351Saur083PP	482	482	100%	6.00E-171	91.57	249	WLY86761.1
peptidase C51 domain-containing protein [Staphylococcus phage 4086-1]	Staphylococcus phage 4086-1	476	476	100%	1.00E-168	91.2	250	WYA77323.1
endolysin [Staphylococcus phage vB_SauR_MO29M]	Staphylococcus phage vB_SauR_MO29M	476	476	100%	1.00E-168	91.16	249	XCI78233.1
endolysin [Staphylococcus phage vB_SauP_phiAGO1.3]	Staphylococcus phage vB_SauP_phiAGO1.3	477	477	100%	7.00E-169	90.76	249	YP_009797784.1
endolysin [Staphylococcus phage phi44AHJD]	Staphylococcus phage phi44AHJD	473	473	100%	2.00E-167	90.4	250	NP_817310.1
endolysin [Staphylococcus phage SAPYZU_11]	Staphylococcus phage SAPYZU_11	474	474	100%	1.00E-167	90	250	QXV86118.1
endolysin [Staphylococcus phage BP39]	Staphylococcus phage BP39	467	467	100%	7.00E-165	89.72	253	YP_009283989.1
endolysin [Staphylococcus phage JPL-50]	Staphylococcus phage JPL-50	472	472	100%	6.00E-167	89.6	250	YP_010660630.1
endolysin [Staphylococcus phage SAP-2]	Staphylococcus phage SAP-2	474	474	100%	9.00E-168	89.56	249	YP_001491539.1
endolysin [Staphylococcus phage STPX-6]	Staphylococcus phage STPX-6	469	469	100%	5.00E-166	89.2	250	WZX02800.1
endolysin [Staphylococcus phage LSA2366]	Staphylococcus phage LSA2366	469	469	100%	5.00E-166	89.2	250	YP_010114658.1
endolysin [Staphylococcus phage 66]	Staphylococcus phage 66	464	464	100%	4.00E-164	89.2	250	YP_239469.1
lysin [Staphylococcus phage SA4]	Staphylococcus phage SA4	468	468	100%	2.00E-165	89.16	249	ASZ78266.1
endolysin [Staphylococcus phage M963]	Staphylococcus phage M963	467	467	100%	5.00E-165	88.76	249	XSG66642.1
endolysin [Staphylococcus phage CapO46]	Staphylococcus phage CapO46	463	463	100%	1.00E-163	88.35	249	XPO54740.1
endolysin [Staphylococcus phage Portland]	Staphylococcus phage Portland	458	458	100%	1.00E-161	88.14	253	YP_010104134.1
endolysin [Staphylococcus phage SLPW]	Staphylococcus phage SLPW	461	461	100%	2.00E-162	88	250	YP_009278567.1
endolysin [Staphylococcus phage SA1-CTA1]	Staphylococcus phage SA1-CTA1	465	465	100%	3.00E-164	87.95	249	QEG07414.1
endolysin [Staphylococcus phage vB_SauP_L1]	Staphylococcus phage vB_SauP_L1	466	466	100%	8.00E-165	87.55	249	WQY91110.1
endolysin [Staphylococcus phage SA46-CL1]	Staphylococcus phage SA46-CL1	461	461	100%	9.00E-163	87.55	249	YP_010102822.1
putative endolysin [Staphylococcus phage S13']	Staphylococcus phage S13'	458	458	100%	2.00E-161	87.35	253	BAL42323.1
putative endolysin [Staphylococcus phage TSP]	Staphylococcus phage TSP	457	457	100%	4.00E-161	87.2	250	QQM14811.1
endolysin [Staphylococcus phage ESa4]	Staphylococcus phage ESa4	455	455	100%	3.00E-160	86.56	253	XPY88178.1
endolysin [Staphylococcus phage S24-1]	Staphylococcus phage S24-1	452	452	100%	2.00E-159	86	250	YP_004957430.1
lysin [Staphylococcus phage SapYZU01]	Staphylococcus phage SapYZU01	451	451	100%	2.00E-158	85.38	253	XRT77281.1
endolysin [Staphylococcus phage SCH1]	Staphylococcus phage SCH1	421	421	100%	1.00E-146	79.2	250	YP_009787913.1
lysin [Staphylococcus phage phiWMY]	Staphylococcus phage phiWMY	166	225	96%	4.00E-44	57.53	477	BAD83402.1
endolysin [Staphylococcus phage Twort]	Staphylococcus phage Twort	171	228	94%	7.00E-46	57.05	467	YP_238716.1
lysin N-acetylmuramoyl-L-alanine amidase [Staphylococcus phage PT1-4]	Staphylococcus phage PT1-4	167	167	55%	5.00E-47	55.56	222	WWT40353.1
endolysin [Staphylococcus phage S-CoN_Ph36]	Staphylococcus phage S-CoN_Ph36	229	229	88%	3.00E-71	55.36	242	WNM55654.1
endolysin [Staphylococcus phage vB_SepM_BE05]	Staphylococcus phage vB_SepM_BE05	157	157	56%	4.00E-43	53.74	245	QLF86973.1
endolysin [Staphylococcus phage 80A]	Staphylococcus phage 80A	157	157	56%	1.00E-40	53.74	484	WJJ57964.1
endolysin [Staphylococcus phage vB_SepM_ phiIPLA-C1C]	Staphylococcus phage vB_SepM_ phiIPLA-C1C	157	157	56%	1.00E-40	53.74	484	YP_009214649.1
endolysin [Staphylococcus phage vB_SepM_BE06]	Staphylococcus phage vB_SepM_BE06	157	157	56%	1.00E-40	53.74	484	QLF87180.1
endolysin amidase endopeptidase [Staphylococcus phage Terranova]	Staphylococcus phage Terranova	157	157	56%	1.00E-40	53.74	492	AXY83944.1
endolysin [Staphylococcus phage 110]	Staphylococcus phage 110	157	157	56%	1.00E-40	53.74	484	WJJ58357.1
endolysin/amidase/endopeptidase [Staphylococcus phage Quidividi]	Staphylococcus phage Quidividi	157	157	56%	1.00E-40	53.74	484	AXF38291.1
endolysin [Staphylococcus phage phiIBB-SEP1]	Staphylococcus phage phiIBB-SEP1	157	157	56%	2.00E-40	53.74	484	YP_009601111.1
endolysin/amidase/endopeptidase [Staphylococcus phage Twillingate]	Staphylococcus phage Twillingate	157	157	56%	2.00E-40	53.74	484	AXF38497.1
lysin [Staphylococcus phage vB_ScaM-V1SC05]	Staphylococcus phage vB_ScaM-V1SC05	218	218	99%	6.00E-67	47.86	250	UXR08344.1
endolysin [Staphylococcus phage vB_SurP-PSU3]	Staphylococcus phage vB_SurP-PSU3	218	218	99%	6.00E-67	47.66	250	UFK08776.1
endolysin [Staphylococcus phage S-CoN_Ph33]	Staphylococcus phage S-CoN_Ph33	217	217	99%	2.00E-66	47.27	245	WNM55523.1
truncated endolysin [Staphylococcus phage 812]	Staphylococcus phage 812	162	162	94%	1.00E-44	42.34	284	ABL87142.1
endolysin [Staphylococcus phage 812]	Staphylococcus phage 812	161	161	94%	3.00E-44	41.37	285	AHY26472.2
hypothetical protein [Staphylococcus phage LY01]	Staphylococcus phage LY01	145	145	100%	4.00E-38	35.61	260	WRM43485.1
hypothetical protein CPT_MarsHill_152 [Staphylococcus phage MarsHill]	Staphylococcus phage MarsHill	152	152	100%	1.00E-40	34.57	265	QQM14686.1
hypothetical protein CPT_Madawaska_152 [Staphylococcus phage Madawaska]	Staphylococcus phage Madawaska	149	149	100%	8.00E-40	34.57	265	QQO92804.1
hypothetical protein UFVDC4_00060 [Staphylococcus phage vB_SauM-UFV_DC4]	Staphylococcus phage vB_SauM-UFV_DC4	149	149	100%	2.00E-39	34.2	265	UAJ16987.1
lysin [Staphylococcus phage PALS_2]	Staphylococcus phage PALS_2	147	147	100%	5.00E-39	34.2	265	QDJ97864.1
hypothetical protein CPT_Machias_154 [Staphylococcus phage Machias]	Staphylococcus phage Machias	140	140	100%	2.00E-36	33.09	265	QQO92537.1
